# Supplementary material for: Phenotyping and Exploitation of Kompetitive Allele-Specific PCR Assays for Genes Underpinning Leaf Rust Resistance in New Spring Wheat Mutant Lines
Source: Curr Issues Mol Biol. 2024 Jan 12;46(1):689–709. doi: 10.3390/cimb46010045 (PMC10814123; doi:10.3390/cimb46010045)
Supplement: Supplementary file 1 [file cimb-46-00045-s001.zip]

Archive with 2 entries (2 files):
- cimb-2772528-Figure S1.pdf
- cimb-2772528-supplement S1.pdf
